# Supplementary material for: Control of Infectious Diseases in the Era of European Clinical Microbiology Laboratory Consolidation: New Challenges and Opportunities for the Patient and for Public Health Surveillance
Source: Front Med (Lausanne). 2018 Feb 2;5:15. doi: 10.3389/fmed.2018.00015 (PMC5801420; doi:10.3389/fmed.2018.00015)
Supplement: Supplementary file 1 [file table_1.xlsx]

## Sheet: Table 1
Clinical conditions		Species of specific interest		Clinical specimens	Microscopy	Rapid Diagnostic Test		Culture	Serology
						Immunological test	Molecular Diagnosis
Bloodsream infection
	Bacteriemia	Bacteria	Bacterial and fungal pathogens responsible for bloodstream infection	Bloodculture	Gram stain		NAAT	Incubation of all bloodculture samples in satellite Labs. Positive blood culture and Gram stained slides are transported directly to the central lab after a first reading at the satellite level
	Fungemia	Fungi
	Post-Exposure Prophylaxis	Virus	HIV-HBV-HCVa	Serum / plasma or whole blood specimens					Detection of antibodies to HIV 1/2, HCV and HBsAg
	Malaria	Parasites	Plasmodium species	Anticoagulant- EDTA tube	Giemsa stain	ICTb	NAATc
Central Nervous System and Ocultar Infections
	Meningitis or encephalitis	Bacteria	Escherichia coli, Haemophilus influenza, Listeria monocytogenes, Neisseria meningitidis, Streptococcus agalactiae, Streptococcus pneumoniae	Cerebrospinal fluid	Gram stain	ICT	NAAT
		Fungi	Cryptococcus neoformans, Cryptococcus gattii		India Ink stain		NAAT
		Virus	CMV, Enterovirus, HSV-1, HSV-2, HHV-6, Human parechovirus, VZVd				NAAT
		Parasites	Acanthamoeba spp - Naegleria fowleri		Giemsa stain
	Keratitis	Bacteria	Most common bacterial and fungal pathogens responsible for keratitis including Nocardia, Mycobacterium, Aspergilus and Fusarium.	Corneal scrapings				Bedside inoculation of culture plate and transport broth. Inoculated plates and prepared slides are transported directly to the central lab
		Fungi
		Virus	Adenovirus, HSV and VZV
		Parasites	Acanthamoeba spp - Naegleria fowleri		Giemsa stain	ICT	NAAT
Respiratory tract infection
Upper respiratory tract Infection	Pharyngitis	Bacteria	Streptococcus pyogenes	Pharyngeal swab		ICT
Lower respiratory tract Infection	Bronchitis and Bronchiolitis	Bacteria	Mycoplasma pneumoniae, Chlamydophila pneumoniae and Bordetella pertusis	Throat swab, nasopharyngeal swab, sputum
			Streptococcus pneumoniae	Urine		ICT
		Virus	Influenza, Adenovirus, Parainfluenza, Respiratory syncytial virus, Human metapneumovirus , Rhinovirus, Coronavirus	Nasal aspirates or washes, nasopharyngeal swab or aspirates, throat washes or swab		ICT	NAAT
	Pneumonia and Pulmonary Infections in Cystic Fibrosis	Bacteria	Mycoplasma pneumoniae, Chlamydophila pneumoniae and Bordetella pertusis	Throat swab, nasopharyngeal swab, sputum			NAAT
			Mycobacterium tuberculosis including MDR-tb detection	Expectorated or induced sputum			NAAT
		Fungi	Pneumocystis jiroveci		Giemsa stain	DFAe
		Bacteria	Streptococcus pneumoniae	Urinesample		ICT
			Legionella species			ICT
		Virus	Influenza, Adenovirus, Parainfluenza, Respiratory syncytial virus, Human metapneumovirus , Rhinovirus, Coronavirus	Nasal aspirates or washes, nasopharyngeal swab or aspirates, throat washes or swab		ICT	NAAT
Urinary tract infection
	Cystitis and Pyelonephritis		Most common bacterial and fungal pathogens responsible for urinary tract infection	Urine sample	Automated Screen. Gram stain on specific request
Genital Infection
	Detection of streptococcus agalactiae in pregnancy	Bacteria	Streptococcus agalactiae	High vaginal or vagino-rectal swab		ICT
Infection of the gastro intestinal tract
	Enteritis and diarrhoea	Bacteria	Clostridium difficile	Stool sample		ICT	NAAT
			Salmonella, Shigella, Yersinia, Aeromonas and Plesiomonas				NAAT
			Campylobacter			ICT	NAAT
			Enterohemorrhagic E. coli			ICT	NAAT
		Virus	Calicivirus (Norovirus,Sapovirus), Enteric Adenovirus, Rotavirus			ICT	NAAT
		Parasites	Cryptosporidium, Giardia, E. histolytica			ICT, DFA	NAAT
			Enterobius vermicularis	Pinworm paddle or Scotch tape preparation	Direct examination
	Gastritis	Bacteria	Helicobacter pylori	Stool sample		ICT
Hospital-Acquired Infections
	Microbiological screening of patients on admission or during hospitalisation	Bacteria	Methicillin Resistant Staphylococcus aureus (MRSA)	Nose, throat, hairline, axilla, groin/perineum and any skin lesions swabs			NAAT
			Vancomycin-resistant enterococci (VRE)	Rectal Swab
			Gram-negative resistant organisms			ICT
			Clostridium difficile	Stool sample		ICT	NAAT
		Virus	Influenza virus	Nasopharyngeal swab		ICT	NAAT
aHuman immunodeficeienncy virus (HIV), Hepatitis B virus (HBV), Hepatitis C virus (HCV)					bImmunochrommatographic test (ICT)		cNucleic Acid Amplification Test (NAAT)
dCytomegalovirus (CMV), Herpes simplex virus 1 (HSV-1), Herpes simplex virus 2 (HSV-2), Human herpes virus 6 (HHV-6), Varicella zoster virus (VZV)					eDirect Fluorescent Assay (DFA)
